# Supplementary material for: A key regulator of missing-self innate immunity is polymorphic and under diversifying selection
Source: Mol Biol Evol. 2026 Apr 6;43(4):msag082. doi: 10.1093/molbev/msag082 (PMC13102179; doi:10.1093/molbev/msag082)
Supplement: msag082_Supplementary_Data [file msag082_supplementary_data.zip]

Archive with 3 entries (3 files):
- Dataset_S1.xlsx
- Dataset_S2.xlsx
- Supplementary materials_revisions.docx
